# Supplementary material for: Scientific Evidence for Clinical Text Summarization Using Large Language Models: Scoping Review
Source: J Med Internet Res. 2025 May 15;27:e68998. doi: 10.2196/68998 (PMC12123242; doi:10.2196/68998)
Supplement: Multimedia Appendix 3 [file jmir_v27i1e68998_app3.xlsx]

## Sheet: Data extraction table
		Study Context and Characteristics			Field of Application							Summary Intention			Summarization Methdology			Technological Aspects							Ethical Considerations		Evaluation Strategy
Authors	Title	Journal scope	Study Design	Study Objective	Evaluation Dataset Type	Dataset Geographical Origin	Clinical Departement	Dataset Demographic Information	Proprietary Dataset	Open-Source Dataset	Language Coverage	Summarization Objective	Intended Audience	Input Source	Input Data Structure	Number of Input Document	Summarizing Method	Model	Model Deployment Environment	Additional Pre-Training	Fine-tuning	Prompt Engineering	Hardware Requirements	Costs	Data De	Ethical Approval	External Validation Approach	Internal Validation Approach	Sub-category Analysis	Error Analysis	Safety Analysis	Bias analysis
López-Úbeda et al. (2024)	Evaluation of large language models performance against humans for summarizing MRI knee radiology reports: A feasibility study.	Interdisciplinary	Retrospective	To evaluate transformer based model performance on summairzation of MRI knee radiology reports	Real patient data	Spain	Not mentioned	Age, and Sex ratio	Repositoty from Radiology Departement, Health Time institution’s RHT Medica institution, Spain		English (Spanish, translated to English)	Radiology report : Impression section		Finding section of radiology report	Unstructured		Abstractive	T5, BART			Yes				These reports were sourced from the internal database of our institution, ensuring that no patient or doctor information was included.	No		Automated metrics + Human evaluation		Classification + quantification
Hartman et al. (2023)	A method to automate the discharge summary hospital course for neurology patients.	Interdisciplinary	Retrospective	To develope a model to generate hospital course section of dicharge summary for neurology patient	Real patient data	USA	ICU, Neurology		Neurology Departement, New York City affiliated with Weill Cornell Medicine of Cornell University, USA	MIMIC (-III)		Discharge summary : Hospital course	Healthcare professionals	Descriptive (Age, sex, marital status, race, mortality status) Encounters (Admission date, admission diagnoses (ICD-10 code and description), discharge date, discharge disposition) Free text documents (Admission notes, emergency department provider notes, progress notes, consult notes, operative reports, pathology reports, radiology reports, discharge summaries) Measurements (Laboratory results (…			Abstractive (first two section), Extractive (last section)	Combining : BART-CNN, BART-Xsum (summarization), BERT (classification)			Yes				Not mentioned	Yes		Automated metrics + Human evaluation
Cai et al. (2023)	ChestXRayBERT: A Pretrained Language Model for Chest Radiology Report Summarization	Engineering	Retrospective	To develop a novel framework of abstractive summarization methods to automatically summarize the “findings” section to generate the “impression” section,	Real patient data	USA	ICU			MIMIC (-CXR), IU X-Ray		Radiology report : Impression section		Finding section of radiology report		Single	Abstractive	ChestXRayBERT + Transformer Decoder			Yes		NVIDIA 1080Ti GPU		Not mentioned	No		Automated metrics + Human evaluation
Searle et al. (2023)	Discharge summary hospital course summarisation of in patient Electronic Health Record text with clinical concept guided deep pre-trained Transformer models.	Interdisciplinary	Retrospective	To evaluate transformer models on BHC summmarization with different summarization methods	Real patient data	USA, UK	ICU, Neurology			MIMIC (-III), KCH		Discharge summary : Brief hospital course section		Not explicitly stated. Examples are given: Nursing progress note, admission summary, radiology reports	Unstructured	Multiple	Extractive, Abstractive, Hybrid	Ensemble model : BART + clinical ontology aware guidance signal Abstractive : T5-base, T5-small, BERT-2-BERT, BERT-2-BERT (PubMed), BERT-2-BERT (M-III), BART, BART (PubMed) Extractive : TextRank, Bi-LSTM, Oracle			Yes		, 3 Nvidia Titan X GPUs (M-III experiments) and 8 Nvidia DGX V100 GPUs (KCH experiments)		Not mentioned	No		Automated metrics + Human evaluation
Zhu et al. (2023)	Leveraging Summary Guidance on Medical Report Summarization.	Interdisciplinary	Retrospective	To develop a framework with sampled guidance for improving the representation learning for summarization	Real patient data	USA	ICU			DISCHARGE, ECHO, RADIOLOGY (derived from MIMIC (-III))		Radiology report, Discharge summary : DISCHARGE: final diagnostic summary (critical diagnoses of the patient) ECHO: "A few critical diagnosis results" RADIOLOGY: "a few significant impressions"		Discharge : free form notes of admssion, history of medical treatment, nursing observation, pharmacy Echo : findings section of echography report Radiology : findings section of radiology report	Unstructured		Abstractive	Framework : BART + oracle and BART + Ref guidance			Yes		1 NVIDIA RTX 3090 GPU with mixed precision		Not mentioned	No		Automated metrics
Helwan et al. (2023)	Medical Reports Summarization Using Text-To-Text Transformer	Engineering	Retrospective	To evaluate T5 on summarizing and simplifying medical reports for patients	Real patient data	USA	Not mentioned			IU X-Ray		Radiology report : Impression section	Patients	Finding section of radiology report				T5 small	In-house		Yes		RTX1080 machine		Not mentioned	No		Automated metrics
Chen et al. (2020)	Modified Bidirectional Encoder Representations From Transformers Extractive Summarization Model for Hospital Information Systems Based on Character-Level Tokens (AlphaBERT): Development and Performance Evaluation.	Interdisciplinary	Retrospective	To develop a diagnoses-extractive summarization model for hospital information systems that can be operated even with limited computing resources.	Real patient data	Taiwan	Various departements "[…] surgery, internal medicine, obstetrics and gynecology, pediatrics, oncology, orthopedic surgery, urology, otolaryngology, ophthalmology, traumatology , dentistry , neurology , family medicine, psychiatry, physical medicine and rehabilitation, dermatology, emergency medicine, geriatrics, and gerontology."		National Taiwan University Hospital Integrated Medical Database, Taiwan		English	Discharge summary : Discharge diagnosis	Healthcare professionals	Unclear	Unstructured		Extractive	AlphaBERT		Yes	Yes		I7 5960x CPU, with 60 G RAM, and 2 Nvidia GTX 1080 Ti GPUs		Not mentioned	yes		Automated metrics + Human evaluation
Ajad et al. (2023)	Rad-Former: Structuring Radiology Reports using Transformers*	Engineering	Retrospective	To develop an approach to automatically structure unstructured reports.	Real patient data	USA	ICU		Columbia-Asia group of hospital, location not mentioned	MIMIC (-CXR)		Radiology report : Structured findings section	Healthcare professionals (Physician)	Unstructured finding section of radiology report	Unstructured		Abstractive	Rad-Former		Yes	Yes		Machine with 256 GB of CPU memory, 8 Nvidia GeForce RTX 2080 Ti GPUs		Not mentioned	No		Automated metrics
Chuang et al. (2024)	SPeC: A Soft Prompt-Based Calibration on Performance Variability of Large Language Model in Clinical Notes Summarization.	Interdisciplinary	Retrospective	To develop a framwork to address performance variability in clinical note summarization tasks using large language models (LLMs) with a Soft Prompt-Based Calibration (SPeC) framework	Real patient data	USA	ICU			MIMIC (-CXR)		Radiology report : Impression section	Healthcare professionals	Finding section of radiology report	Unstructured		Abstractive	Flan-T5, BART, Pegasus-xsum			Yes	Yes			Not mentioned	No		Automated metrics
Dai et al. (2021)	Z_BDKG at MEDIQA 2021: System Report for the Radiology Report Summarization Task	Interdisciplinary	Retrospective	To develop an advanced system for automatically summarizing radiology findings into concise impressions	Real patient data	USA	ICU			MIMIC (-CXR), IU X-Ray, Stanford collection		Radiology report : Impression section		Background and impression section of radiology report			Abstractive	Pegasus			Yes				Not mentioned	No	Automatic metrics	Automated metrics
Liang et al. (2022)	Z_Fine-tuning BERT Models for Summarizing German Radiology Findings	Interdisciplinary	Retrospective	To develop a system to extract information relevant for treatment planning from standardized, real-life radiology reports, with two strategies to improve the factual correctness of the model	Real patient data	Germany	Oncology		Radiology Departement, University Hospital Heidelberg (UKHD), Germany		German	Radiology report : Conclusion section of Structured Oncology Reporting	Healthcare professionals (Physician)	Background section + findings sections of Structured Oncology Reporting (SOR)	Unclear "report format is structured but it is mainly free text) "In the finding sections, we have notes organized in different blocks and free-text content".		Abstractive, Hybrid (abs + extractive)	BERT2BERT			Yes		1 GPU of 32GB		Not mentioned	Yes		Automated metrics + Human evaluation	Sub-category testing
Van Veen et al. (2023)	Z_RadAdapt: Radiology Report Summarization via Lightweight Domain Adaptation of Large Language Models	Interdisciplinary	Retrospective	To evaluate five lightweight domain adaptation methods for prompting and tuning in radiology report summarization	Real patient data	USA	ICU			MIMIC (-III, -CXR)		Radiology report : Impression section		Finding section of radiology report				T5, FLAN-T5, SCIFIVE, CLIN-T5-SCI, CLIN-T5.		Yes	Yes	Yes	1 NVIDIA Quadro RTX 8000 GPU.		Not mentioned	No		Automated metrics + Human evaluation	Out-of-distribution (OOD)	Classification
Caterson et al. (2024)	Application of generative language models to orthopaedic practice.	Clinical	Retrospective	To explore whether large language models (LLMs) Generated Pre-trained Transformer (GPT)-3 and ChatGPT can write clinical letters and predict management plans for common orthopaedic scenarios.	Synthetic data	N.a	Orthopedics	N.a	N.a	N.a		Discharge summary : Clinical letters & management plans	Patients, Healthcare professionals	Clinical scenarios in note format​				GPT-3, ChatGPT				Yes			N.a	N.a		Automated metrics + Human evaluation
Wu et al. (2024)	Pilot applications of GPT-4 in radiation oncology: Summarizing patient symptom intake and targeted chatbot applications.	Clinical	Retrospective	To explore applications of GPT-4 for radiation toxicity monitoring in prostate cancer treatments through summarization (web application) and chatbot applications	Synthetic data	N.a	Oncology	N.a	N.a	N.a		Form : Summary of form	Healthcare professionals (Physician)	Patient symptom intake forms				GPT-4 model (version gpt-4–0314)	OpenAI API			Yes			N.a	N.a		Human evaluation
Wang et al. (2023)	Performance and exploration of ChatGPT in medical examination, records and education in Chinese: Pave the way for medical AI.	Interdisciplinary	Retrospective	To evaluate ChatGPT’s potential to serve as an electronichealth infrastructure for medical development	Real patient data	China	Not mentioned		Not mentioned		Chinese	Discharge summary : Complete discharge summaries		In patient record (Admission records, war round records, crouse/surgery record)				GPT-3.5, GPT-4	OpenAI API "on chatgpt Website"			Yes			Desensitization	No		Human evaluation		Classification + Quantification
Hartman et al. (2022)	A Day-to-Day Approach for Automating the Hospital Course Section of the Discharge Summary.	Interdisciplinary	Retrospective	To compare two summarization approaches for automating the hospital course section within the discharge summary	Real patient data	USA	ICU			MIMIC (-III)		Discharge summary : Hospital course section	Healthcare professionals (Outpatient providers)	Data input specified in document for both tasks Descriptive (Admission diagnosis, admission and discharge times, admission and discharge location, record of death, event times, insurance, religion, age, gender, marital status, and ethnicity) Interventions (Procedures performed such as dialysis and imaging studies) Notes (Echo, ECG, nursing, physician, rehab, case management, respiratory, general,…	Structured, Unstructured		Abstractive	BART, BERT2GPT2, ClinicalBERT2GPT2, ClinicalBERT2ClinicalBERT			Yes				De-identified	No		Automated metrics
Van Veen et al. (2024)	Adapted large language models can outperform medical experts in clinical text summarization	Clinical	Retrospective	To evaluate methods for adapting LLMs to summarize clinical text, analyzing eight models across a diverse set of summarization tasks.	Real patient data	USA	ICU			Radiology : MIMIC (-III, -CXR, ProbSum) Progress notes : Open-i		Radiology report, Clinical notes : Impression section, corresponding problem lists		Findings section of radiology report, Progress notes	Unstructured			Open-source seq2seq models : FLAN-T5, FLAN-UL2 Open-source autoregressive models : Alpaca 7B, Med-Alpaca 7B, 2,048 7B, Llama-2 7B, 13B , Proprietary autoregressive models. : GPT-3.5175B , GPT-4 32,768*	Azure API		Yes	Yes	1GPU, (1 NVIDIA Quadro RTX 8000)		De-identified	No		Automated metrics + Human evaluation		Classification + Quantification	Agency for Healthcare Research and Quality (AHRQ)’s harm scale
Ma et al. (2024)	An Iterative Optimizing Framework for Radiology Report Summarization with ChatGPT	Engineering	Retrospective	To develop an optimized framework to generate impression section of radiology reports	Real patient data	USA	ICU			MIMIC (-CXR), IU X-Ray		Radiology report : Impression section		Finding section of radiology report	Unstructured		Abstractive	ImpressionGTP (based on ChatGPT)	ChatGPT API			Yes			De-identified	No		Automated metrics
Alkhalaf et al. (2024)	Applying generative AI with retrieval augmented generation to summarize and extract key clinical information from electronic health records.	Interdisciplinary	Retrospective	To evaluate the efficacy of an approach that applies soft prompts within an open-source LLM to automate clinical text summarization and extract health risk factors. It also pilots the RAG approach to mitigate the risk of LLM hallucination.	Real patient data	Australia	RACF's		Repository from 40 residential aged care facilities, Australia			Clinical notes : Task1: Structured summary of text notes to inform nutrition status of residents Task2 : List of malnutrition risk factors of malnutrition	Healthcare professionals	Nursing notes, Demographic tables, Weight tables	Structured, Unstructured			Llama 2 13B	In-house			Yes	Tesla T4 GPU with 15 GB memory		De-identified	Yes		Human evaluation		Classification + quantification
Li et al. (2024)	Early prediction of sepsis using chatGPT-generated summaries and structured data	Engineering	Retrospective	To develop an LLMs-assisted deep learning algorithm to summarize clinical notes with the aim of eliminating noise. and evaluate early predictive capability for sepsis with unstrctured and structured notes	Real patient data	USA	ICU	Sex, Race, Ethnicity		MIMIC (-III)		Clinical notes : Clinical notes (without noise and uncessary informations)		Clinical notes (Nursing notes, nursing_other notes, physician notes, radiology notes, respiratory notes, case management notes, consult notes, discharge summaries, ECG notes, echo notes, general notes, nutrition notes, pharmacy notes, rehab services notes, and social work notes)	Unstructured			Model : ChatGPT (Gpt-3.5-turbo) + Clinical BERT => BiLSTM-based model	OpenAI API			Yes	1 NVIDIA RTX 4090 GPU with 24GB memory		De-identified	No		Human evaluation
Zhao et al. (2023)	From Softmax to Nucleusmax: A Novel Sparse Language Model for Chinese Radiology Report Summarization	Engineering	Retrospective	To propose nucleusmax, a simple but strong method for Chinese radiology report summarization	Real patient data	China	Not mentioned		CRRSum	IU X-Ray, SAM	Chinese	Radiology report : Diagnostic opinions section of radiology reports		Diagnosis finding section of radiology report including : (1) the examination method used by the radiologist; (2) the body parts of the patient examined by the radiologist; (3) a description of the findings of the examined disease; and (4) a focused description of the abnormalities.			Abstractive	Nucleusmax BERT, NEZHA, BERT-wwm, BERT-MC			Yes		1 NVIDIA 2080Ti GPU with 12 G memory		De-identified	yes		Automated metrics + Human evaluation
Alambo et al. (2022)	Improving the Factual Accuracy of Abstractive Clinical Text Summarization using Multi-Objective Optimization.	Interdisciplinary	Retrospective	To improve factual accuracy of abstractive clinical text summarization using a two-stage approach: 1) clinical knowledge retrieval from domainspecific knowledge sources using named entities; and 2) joint training of end-to-end transformer encoder-decoder models using multi-objective optimization	Real patient data	USA	ICU, Cardiology		University of Illinois Hospital & Health Sciences System, USA	MIMIC (-CXR), IU X-Ray		Radiology report : Impression section		Finding section of radiology report			Abstractive	T5, BART, Pegasus			Yes		NVIDIA Tesla T4 GPU		De-identified	yes		Automated metrics
Jiang et al. (2023)	Learning to Summarize Chinese Radiology Findings With a Pre-Trained Encoder.	Interdisciplinary	Retrospective	To develop a model for chinese chest radiology reports summarization	Real patient data	China	Not mentioned		Radiology Department, second Xiangya Hospital, China		Chinese	Radiology report : Impression section	Healthcare professionals (Physician)	Finding section of radiology report			Abstractive	Chinese Medical BERT (CMBERT)		Yes	Yes		1 NVIDIA V100 GPU		De-identified	yes		Automated metrics + Human evaluation
Goswami et al. (2024)	Parameter-efficient fine-tuning large language model approach for hospital discharge paper summarization	Engineering	Retrospective	To evaluate a method to summarize HDS using prompt engineering and parameter-efficient fine-tuning	Real patient data	Not mentioned	Not mentioned					Discharge summary : Summary of discharge summary	Patients, Healthcare professionals	Notes associated with hospital discharge summaries	Unstructured			Llama2-4B			Yes	Yes			De-identified	No		Automated metrics + Human evaluation
Yan et al. (2022)	RadBERT: Adapting Transformer-based Language Models to Radiology.	Clinical	Retrospective	To investigate if tailoring a transformer-based language model to radiology is beneficial for radiology natural language processing (NLP) applications.	Real patient data	USA	Not mentioned	Sex and race/ethnicity	Department of Veterans Affairs health care systems nationwide, USA			Radiology report : Impression section		Finding section of radiology report	Unstructured		Extractive	RadBERTBioMed-RoBERTa		Yes	Yes				De-identified	Yes		Automated metrics
Gao et al. (2022)	Summarizing Patients' Problems from Hospital Progress Notes Using Pre-trained Sequence-to-Sequence Models.	Engineering	Retrospective	To propose a new summarization task that generates a list of problems in a patient's daily care plan from provider's progress notes	Real patient data	USA	ICU			MIMIC (-III)		Clinical notes : Plan section of progress notes (list of problem)	Healthcare professionals	(1) Assessment section only (ASSMT), (2) Assessment and Subjective sections (length permitting) (A+SUBJ)	Unstructured	Single	Abstractive, Extractive	T5, BART		Yes	Yes		2 NVIDIA Tesla V100 32GB GPUs		De-identified	No		Automated metrics + Human evaluation
Cai et al. (2022)	Z_Generation of Patient After-Visit Summaries to Support Physicians	Engineering	Retrospective	To propose a new task that generates lay language after-visit summaries (AVS) from EHR notes, and develop automatic methods to spot errors in summaries	Real patient data	USA	Not mentioned		University of Massachusetts Chan Medical School, USA			Clinical report : Patient After-Visit summary	Patients	EHR notes (type of doc no known)		Single	Abstractive, Extractive	BART, PEGASUS, LED, BertSum,( TextRank, LexRank, Oracle Top-K)		Yes	Yes		NVIDIA-V100 GPU		De-identified	No		Automated metrics + Human evaluation		Classification (hallucination and error detection) / No
Kondadadi et al. (2021)	Z_Optum at MEDIQA 2021: Abstractive Summarization of Radiology Reports using simple BART Finetuning	Interdisciplinary	Retrospective	To evaluate radiology report summarization with BART fine-tuned	Real patient data	USA	ICU			MIMIC (-CXR), IU X-Ray		Radiology report : Impression section	Healthcare professionals (Physician)	Finding section of radiology report (+/- background section)	Unstructured		Abstractive	BART-base (T5-small, T5-base, Pegasus-Pubmed)			Yes				De-identified	No	Automatic metrics	Automated metrics
Chien et al. (2024)	AI-Assisted Summarization of Radiologic Reports: Evaluating GPT3davinci, BARTcnn, LongT5booksum, LEDbooksum, LEDlegal, and LEDclinical.	Clinical	Retrospective	To evaluate and compare the performance of various NLP summarization models in summarizing single and longitudinal aneurysm imaging reports	Real patient data	USA	Neurosurgery	Sex, Race, Ethnicity, Smoker, Aneurysm Multiplicity, Ruptured Aneurysm, Personal SAH History, Family SAH History, Family Aneurysm History	Radiology Departement, David Geffen School of Medicine at UCLA, USA	Pubmed case report	English (Pubmed, private not mentioned)	Radiology report : Summary of single radiology reports or longitudinal summary of multiple radiology reports		Neuroradiology reports		Single-Multiple		BARTcnn, LongT5booksum, LEDbooksum, LEDlegal, LEDclinical, GPT3davinici	In-house (5 models), External via OpenAI API (GPT3)						Anonymized	Yes		Automated metrics + Human evaluation
Vinod et al. (2020)	Fine-tuning the BERTSUMEXT model for Clinical Report Summarization	Engineering	Retrospective	To evaluate different fine-tuning strategies to on BERT for summarization	Real patient data	Not mentioned	Various		"local hostpital"			Clinical report : Key points of the report	Healthcare professionals (Physician)	Clinical reportes and letter (Discharge summaries, radiology, hematology, biopsy, urology and immunology report)		Single	Extractive	BERTSUMEXT			Yes				Anonymized	No		Automated metrics + Human evaluation

## Sheet: Human evaluation
Author	Random Sampling of Test set	Test set size	Protocol Documentation	Study Setup Documentation	Assessors Recruitement Process Documentation	Number of Assessors	Assessors affiliation	Number of Rater Per Document	Blinded Analysis	Inter-Annotator Agreement Score	Qualitative Dimensions	Measurement Scale
Gao et al. (2022)	Not mentioned	2	Not mentioned	Not mentioned	Not mentioned	1	In domain physician	1	Not mentioned		Not mentionned	Not mentioned
Caterson et al. (2024)	N.a (all doc used)	15	Not mentioned	Not mentioned	Not mentioned	3	In domain physician	3	Not mentioned		Accuracy, General tone, Insertion, Omission as qualitative)	Likert scale
Cai et al. (2022)	Yes	18	Not mentioned	Not mentioned	Not mentioned	6 (2 for scoring)	In domain physician (1), Non physician (3), Not mentioned (3)	2	Not mentioned	Pearson’s r of human evaluation scores	Adequacy, Faithfulness, Readability, Ease of Revision	Scoring scale
Van Veen et al. (2023)	Yes	20	Not mentioned	Yes	Not mentioned	3	In domain physician	3	Not mentioned		Correctness, Coherence, Ability to capture critical information	Numeric score
Liang et al. (2022)	Not mentioned	20	Not mentioned	Yes	Not mentioned	2	In domain physician (1) Medical student (1)	2	Yes		Comprehensibility, Oncology correctness, Non-oncology correctness	Likert scale
Wang et al. (2023)	N.a (all doc used)	20	Not mentioned	Yes	Not mentioned	3	Not mentioned		Not mentioned		Logically, Quality (= Lack of key in formation, Insufficient diagnosis, False information)	Not mentioned
Hartman et al. (2023)	Yes	25	Not mentioned	Yes	Not mentioned	2	In domain physician, Out domain physician	2	Yes	ICC	Quality, Readability, Completeness, Factuality	Likert scale
Zhao et al. (2023)	Yes	30	Not mentioned	Not mentioned	Not mentioned	Not mentioned	Not mentioned (medical professional)		Not mentioned		Clinical usability	Not mentioned
Cai et al. (2023)	Yes	30	Not mentioned	Not mentioned	Not mentioned	7	Physician (5), M.D. student (1)	7	Not mentioned		Readability, Factual correctness, Informativeness, Redundancy	Numeric score
Searle et al. (2023)	Yes	40	Yes (SummEval benchmark)	Not mentioned	Not mentioned	2	In domain physician	2	Yes	Cohen’s Kappa	Coherance, Fluency, Consistency, Relevance	Likert scale
Jiang et al. (2023)	Yes	60	Not mentioned	Not mentioned	Ten volunteers	10	In domain physician (4), Non physician (6)		Not mentioned		Readability, Redundancy, Informativeness, Factual correctness	Numeric score
Li et al. (2024)	YesWeightedRandomSampler method "5-fold crossvalidation.)	100	Not mentioned	Not mentioned	"Invite"	Unclear (2/1)	In domain physician		Not mentioned		Readability, faithfulness	Not mentioned
López-Úbeda et al. (2024)	Yes	100	Yes (SummEval benchmark)	Not mentioned	Not mentioned	2	In domain physician	2	Yes		Fluency, Coherence, Consistency, Relevance	Likert scale
Goswami et al. (2024)	Yes	100	Not mentioned	Not mentioned	Not mentioned	Not mentioned	Not mentioned (medical professionals)		Not mentioned		Human preference, precision	Numeric score
Van Veen et al. (2024)	Yes	100	Not mentioned	Yes	Not mentioned	10	In domain physician (5 per both task)	5	Yes	ICC	Completness, corectness, conciseness, observation column (comment)	Likert scale
Chien et al. (2024)	N.a (all doc used)	237	Yes (Goldstein et al)	Yes	Not mentioned	4	In domain physician	4	Not mentioned		Readability, Accuracy, Comprehensiveness, Redundancy	Numeric score
Chen et al. (2020)	Yes	246	Not mentioned	Not mentioned	Not mentioned	14	In domain physician		Yes		Sense	Numeric score
Hartman et al. (2022)	N.a	N.a	N.a	N.a	N.a	N.a	N.a	N.a	N.a	N.a	N.a	N.a
Helwan et al. (2023)	N.a	N.a	N.a	N.a	N.a	N.a	N.a	N.a	N.a	N.a	N.a	N.a
Kondadadi et al. (2021)	N.a	N.a	N.a	N.a	N.a	N.a	N.a	N.a	N.a	N.a	N.a	N.a
Ma et al. (2024)	N.a	N.a	N.a	N.a	N.a	N.a	N.a	N.a	N.a	N.a	N.a	N.a
Wu et al. (2024)	Not mentioned	Not mentioned	Not mentioned	Not mentioned	Not mentioned	10	In domain physician		Not mentioned		Accuracy, Likelihood of adoption, Estimated clinical time saved	Numeric score
Vinod et al. (2020)	Not mentioned	Not mentioned	Not mentioned	Not mentioned	Not mentioned	1	Physician (not mentioned)	1	Not mentioned		Effectiveness	Not mentioned
Alkhalaf et al. (2024)	Not mentioned	Task 1 : 25 (without RAG), 52 with RAG Task2 : 100 without RAG, 100 with RAG	Not mentioned	Not mentioned	Not mentioned	Not mentioned	Not mentioned (" human experts")		Not mentioned		Not mentionned	Not mentioned
Ajad et al. (2023)	N.a	N.a	N.a	N.a	N.a	N.a	N.a	N.a	N.a	N.a	N.a	N.a
Alambo et al. (2022)	N.a	N.a	N.a	N.a	N.a	N.a	N.a	N.a	N.a	N.a	N.a	N.a
Chuang et al. (2024)	N.a	N.a	N.a	N.a	N.a	N.a	N.a	N.a	N.a	N.a	N.a	N.a
Dai et al. (2021)	N.a	N.a	N.a	N.a	N.a	N.a	N.a	N.a	N.a	N.a	N.a	N.a
Yan et al. (2022)	N.a	N.a	N.a	N.a	N.a	N.a	N.a	N.a	N.a	N.a	N.a	N.a
Zhu et al. (2023)	N.a	N.a	N.a	N.a	N.a	N.a	N.a	N.a	N.a	N.a	N.a	N.a

## Sheet: Automatic validation metrics
Author	Random Sampling	Test set size	Reference-Free	Reference-Based	Reference Summary	Reference Summary Validation
Caterson et al. (2024)	N.a (all doc used)	15	Readable online tool (mean, SD) : (Flesch-Kincaid Grade Level, Flesch Reading Ease, Simple Measure of Gobbledygook (SMOG) Index and reach)		N.a	N.a
Gao et al. (2022)	Not mentioned	92		ROUGE {R-L}-(F1) BERTScore Sent.θ (Sentence Embedding Similarity) CUI F-score (F-score on Medical Concepts (using QuickUMLS))	Manually labeled data	Yes
Chuang et al. (2024)	Yes	200		ROUGE {R-1/R-2/R-L}-F1 BERTScore-(P/R/F)	Original document	No
Chien et al. (2024)	N.a (all doc used)	237	Text reduction ratio	ROUGE {R-1/R-2/R-L}, ROUGE {R-1/R-2/R-L}-F1 BERTScore, BERT F1 Score	Expert-generated summaries	Yes
Van Veen et al. (2024)	Yes	250		ROUGE{R-L} BLEU BERTScore MEDCON	Original document (rx) and expert generated (progress notes)	No (only progress notes)
Hartman et al. (2022)	Not mentioned	588		ROUGE {R-1/R-2/R-L}	Original document	No
Chen et al. (2020)	Not mentioned	589	Text reduction ratio	ROUGE {R-1/R-2/R-L}-F1 ROC curve	Manually labeled data	Yes
Dai et al. (2021)	Not mentioned	600		ROUGE {R-1/R-L} -F1	Original document	No
Ajad et al. (2023)	Not mentioned	1000		BLEU {B-2/B-3/B-4/B-Auto}	Manually labeled data	Yes
Yan et al. (2022)	N.a (all docs used)	1000	Text reduction ratio	ROUGE {R-1/R-2/R-L/R-LSum}	Original document	No
Zhao et al. (2023)	Not mentioned	1029		ROUGE {R-1/R-2/R-L} BLEU {B-1/B-2/B-3/B-4}	Original document	Yes
Liang et al. (2022)	Not mentioned	1052		ROUGE {R-1/R-L} -F1 Patient degree matching metric	Original document	No
Helwan et al. (2023)	Not mentioned	1140		ROUGE {R-1/R-2/R-L/R-LSum}	Original document	No
Cai et al. (2023)	Not mentioned	1829		ROUGE {R-1/R-2/R-L}-F1 BLEU {B-1/B-2/B-3}-F1	Original document	No
Cai et al. (2022)	Not mentioned	1854	Dale Chall readability scores	ROUGE{R-1/R-2/R-3/R-4/R-L}, BERTScore, SARI evaluation P/R/F score	Original document	No
Ma et al. (2024)	No (MCXR), Yes (IU)	2182		ROUGE {R-1/R-2/R-L}-F1 BERT P/R/F1 Score Factual consistency (FC)-(P/R/F)	Original document	No
López-Úbeda et al. (2024)	Yes	2327		ROUGE {R-L} BLEU {B-1/B-2/B-3/B-4} BARTScore METEOR	Original document	No
Hartman et al. (2023)	Not mentioned	3885	DAE: Word count (mean, SD) Word Error Rate (WER) Sentence Error Rate (SER)	ROUGE {R-1/R-2/R-L}	Original document	No
Kondadadi et al. (2021)	Not mentioned	4000		ROUGE {R-1/R-2/R-L} ROUGE 2F1	Original document	No
Searle et al. (2023)	Not mentioned	4917		ROUGE {R-2/R-Lsum}-F1, Extracted concept analysis	Not mentioned	No
Alambo et al. (2022)	Not mentioned	6684		ROUGE {R-1/R-2/R-L} Entity level factual accuracy (P/R/F)	Original document	No
Jiang et al. (2023)	Not mentioned	38000		ROUGE {R-1/R-2/R-L}- F1 BLEU {B-4}-F1	Original document	No
Zhu et al. (2023)	Yes	44524	SummaC, QuestEval	ROUGE {R-1/R-2/R-L} BERTScore	Original document	No
Alkhalaf et al. (2024)	N.a	N.a	N.a	N.a	N.a	N.a
Wang et al. (2023)	N.a	N.a	N.a	N.a	N.a	N.a
Wu et al. (2024)	N.a	N.a	N.a	N.a	N.a	N.a
Li et al. (2024)	N.a	N.a	N.a	N.a	N.a	N.a
Goswami et al. (2024)	Not mentioned	Not mentioned		ROUGE {R-L}-(R/F) BLEU Loss evaluation	Not mentioned	No
Van Veen et al. (2023)	Not mentioned	Not mentioned		ROUGE-L BLEU BERTScore F1-RadGraph	Original document	No
Vinod et al. (2020)	Not mentioned	Not mentioned		ROUGE {R-1/R-2/R-L}-(P/R/F)	Manually labeled data	Yes

## Sheet: Summary Objective
Author	Text Corpus Type	Input Source	Summarization Objective
Vinod et al. (2020)	Clinical reports	Discharge summaries, radiology, hematology, biopsy, urology and immunology report	Key points of the report
Caterson et al. (2024)	Clinical scenarios	Clinical scenarios in note format​	To generate clinical letters and management plans
Chen et al. (2020)	Not mentioned	Not mentioned	Discharge diagnosis
Wu et al. (2024)	Patient form	Patient symptom intake forms	To generate a summary of patient symptom form
Gao et al. (2022)	Progress notes	(1) Assessment section only (ASSMT), (2) Assessment and Subjective sections (length permitting) (A+SUBJ)	To generate the plan section of progress notes (list of problem)
Van Veen et al. (2024) (Task 2)	Progress notes	Progress notes	To generate the corresponding problem list of clinical notes
Dai et al. (2021)	Radiology reports	Background and findings section of radiology report	To generate the impression section of radiology reports
Zhu et al. (2023) (Task 3)	Radiology reports	Finding section of radiology report	To generate "a few significant impressions"
Zhao et al. (2023)	Radiology reports	Diagnosis finding section of radiology report including : (1) the examination method used by the radiologist; (2) the body parts of the patient examined by the radiologist; (3) a description of the findings of the examined disease; and (4) a focused description of the abnormalities.	To generate the diagnostic opinions section of radiology reports
Liang et al. (2022)	Radiology reports	Background section + findings sections of Structured Oncology Reporting (SOR)	To generate the conclusion section of Structured Oncology Reporting
Cai et al. (2023)	Radiology reports	Finding section of radiology report	To generate the impression section of radiology reports
Chuang et al. (2024)	Radiology reports	Finding section of radiology report	To generate the impression section of radiology reports
Helwan et al. (2023)	Radiology reports	Finding section of radiology report	To generate the impression section of radiology reports
López-Úbeda et al. (2024)	Radiology reports	Finding section of radiology report	To generate the impression section of radiology reports
Ma et al. (2024)	Radiology reports	Finding section of radiology report	To generate the impression section of radiology reports
Van Veen et al. (2023)	Radiology reports	Finding section of radiology report	To generate the impression section of radiology reports
Van Veen et al. (2024) (Task 1)	Radiology reports	Finding section of radiology report	To generate the impression section of radiology reports
Alambo et al. (2022)	Radiology reports	Finding section of radiology report	To generate the impression section of radiology reports
Jiang et al. (2023)	Radiology reports	Finding section of radiology report	To generate the impression section of radiology reports
Yan et al. (2022)	Radiology reports	Finding section of radiology report	To generate the impression section of radiology reports
Kondadadi et al. (2021)	Radiology reports	Finding section of radiology report (+/- background section)	To generate the impression section of radiology reports
Zhu et al. (2023) (Task 2)	Radiology reports	Findings section of echography report	To generate "a few critical diagnosis results"
Chien et al. (2024)	Radiology reports	Neuroradiology reports	To generate single and longitudinal aneurysm imaging reports
Ajad et al. (2023)	Radiology reports	Unstructured finding section of radiology report	To structure the unstrctured findings section
Cai et al. (2022)	Unclear	EHR notes	To generate the patient after-visit summary
Goswami et al. (2024)	Unclear	Unclear "Notes associated with hospital discharge summaries"	To generate a patient-friendly summary of discharge summary
Searle et al. (2023)	Unclear	Not explicitly stated. Examples are given: Nursing progress note, admission summary, radiology reports	To generate the brief hospital course section of discharge summaries
Li et al. (2024)	Various	Clinical notes (Nursing notes, nursing_other notes, physician notes, radiology notes, respiratory notes, case management notes, consult notes, discharge summaries, ECG notes, echo notes, general notes, nutrition notes, pharmacy notes, rehab services notes, and social work notes)	To summarise clinical notes without noise or uncessary information
Alkhalaf et al. (2024)	Various	Nursing notes, Demographic tables, Weight tables	Task1: To generate a structured summary of text notes to inform nutrition status of residents Task2 : To generate a list of malnutrition risk factors
Hartman et al. (2022)	Various	Descriptive (Admission diagnosis, admission and discharge times, admission and discharge location, record of death, event times, insurance, religion, age, gender, marital status, and ethnicity) Interventions (Procedures performed such as dialysis and imaging studies) Notes (Echo, ECG, nursing, physician, rehab, case management, respiratory, general, nutrition, consult, social work, pharmacy, radi…	To generate the hospital course section of the discharge summary
Hartman et al. (2023)	Various	Descriptive (Age, sex, marital status, race, mortality status) Encounters (Admission date, admission diagnoses (ICD-10 code and description), discharge date, discharge disposition) Free text documents (Admission notes, emergency department provider notes, progress notes, consult notes, operative reports, pathology reports, radiology reports, discharge summaries) Measurements (Laboratory results (…	To generate the hospital course section of the discharge summary
Wang et al. (2023)	Various	In patient record (Admission records, war round records, crouse/surgery record)	To generate the complete discharge summaries
Zhu et al. (2023) (Task 1)	Various	Free form notes of admssion, history of medical treatment, nursing observation, pharmacy	To generate the critical diagnoses of the patient
